# Supplementary material for: Genome-Wide Identification, Structure Characterization, Expression Pattern Profiling, and Substrate Specificity of the Metal Tolerance Protein Family in Canavalia rosea (Sw.) DC
Source: Plants (Basel). 2021 Jun 30;10(7):1340. doi: 10.3390/plants10071340 (PMC8309081; doi:10.3390/plants10071340)
Supplement: Supplementary file 1 [file plants-10-01340-s001.zip]

Archive with 1 entries (1 files):
- plants-1261613-supplementary.pdf
